# Supplementary material for: Comparison between Heat-Clearing Medicine and Antirheumatic Medicine in Treatment of Gastric Cancer Based on Network Pharmacology, Molecular Docking, and Tumor Immune Infiltration Analysis
Source: Evid Based Complement Alternat Med. 2022 Jan 11;2022:7490279. doi: 10.1155/2022/7490279 (PMC8767399; doi:10.1155/2022/7490279)
Supplement: Supplementary Materials — Supplementary Table 1: The relevant targets of medicines. Supplementary Table 2: Gastric cancer-related targets and relevance score. [file 7490279.f1.zip]

Archive with 2 entries (2 files):
- 7490279.f1/Supplementary Table 1.pdf
- 7490279.f1/Supplementary Table 2.pdf
